# Supplementary material for: Genome-wide prediction and functional analysis of WOX genes in blueberry
Source: BMC Genomics. 2024 May 2;25:434. doi: 10.1186/s12864-024-10356-5 (PMC11064388; doi:10.1186/s12864-024-10356-5)
Supplement: Supplementary file 1 — Supplementary Material 1 [file 12864_2024_10356_MOESM1_ESM.xlsx]

## Sheet: Sheet1
Table S1 Protein sequences of various species.
Arabidopsis_thaliana			Zea_mays			Vitis_vinifera			Hordeum_vulgare			Vaccinium darrowii
AtWOX14	AT1G20700.1		ZmWOX1	GRMZM2G010929_P02		VvWOX1	GSVIVT01008424001		HvWOX1	MLOC_53697.1		VdWOX1	Vadar_g32306
AtWOX10	AT1G20710.1		ZmWOX2	GRMZM2G028622_P01		VvWOX2	GSVIVT01009453001		HvWOX2	MLOC_53697.2		VdWOX2	Vadar_g43364
AtWOX4	AT1G46480.1		ZmWOX3	GRMZM2G031882_P01		VvWOX3	GSVIVT01011738001		HvWOX3	MLOC_56124.1		VdWOX3	Vadar_g26736
AtWOX6	AT2G01500.1		ZmWOX4	GRMZM2G031882_P02		VvWOX4	GSVIVT01013388001		HvWOX4	MLOC_56124.2		VdWOX4	Vadar_g40114
AtWUS1	AT2G17950.1		ZmWOX5	GRMZM2G038252_P01		VvWOX5	GSVIVT01016360001		HvWOX5	MLOC_62882.1		VdWOX5	Vadar_g23772
AtWOX3	AT2G28610.1		ZmWOX6	GRMZM2G038252_P02		VvWOX6	GSVIVT01018787001		HvWOX6	MLOC_62882.2		VdWOX6	Vadar_g26031
AtWOX9	AT2G33880.1		ZmWOX7	GRMZM2G047448_P01		VvWOX7	GSVIVT01021144001		HvWOX7	MLOC_65745.1		VdWOX7	Vadar_g26188
AtWOX11	AT3G03660.1		ZmWOX8	GRMZM2G069028_P01		VvWOX8	GSVIVT01025075001		HvWOX8	MLOC_65745.2		VdWOX8	Vadar_g36824
AtWOX5	AT3G11260.1		ZmWOX9	GRMZM2G069028_P02		VvWOX9	GSVIVT01026636001		HvWOX9	MLOC_6669.1		VdWOX9	Vadar_g16964
AtWOX1	AT3G18010.1		ZmWOX10	GRMZM2G069028_P03		VvWOX10	GSVIVT01026638001		HvWOX10	MLOC_67600.1		VdWOX10	Vadar_g6244
AtWOX13	AT4G35550.1		ZmWOX11	GRMZM2G069274_P01		VvWOX11	GSVIVT01029942001		HvWOX11	MLOC_74758.1		VdWOX11	Vadar_g6282
AtWOX7	AT5G05770.1		ZmWOX12	GRMZM2G069274_P02					HvWOX12	MLOC_74758.3		VdWOX12	Vadar_g6283
AtWOX12	AT5G17810.1		ZmWOX13	GRMZM2G108933_P01					HvWOX13	MLOC_7772.1
AtWOX8	AT5G45980.1		ZmWOX14	GRMZM2G116063_P01					HvWOX14	MLOC_7925.1
AtWOX2	AT5G59340.1		ZmWOX15	GRMZM2G122537_P01
			ZmWOX16	GRMZM2G122537_P02
			ZmWOX17	GRMZM2G133972_P01
			ZmWOX18	GRMZM2G133972_P02
			ZmWOX19	GRMZM2G140083_P01
			ZmWOX20	GRMZM2G162481_P01
			ZmWOX21	GRMZM2G162481_P02
			ZmWOX22	GRMZM2G170958_P01
			ZmWOX23	GRMZM2G314064_P01
			ZmWOX24	GRMZM2G339751_P01
			ZmWOX25	GRMZM2G409881_P01
			ZmWOX26	GRMZM2G409881_P02
			ZmWOX27	GRMZM2G419252_P01
			ZmWOX28	GRMZM2G478396_P01
			ZmWOX29	GRMZM5G805026_P01
			ZmWOX30	GRMZM5G805026_P02
