# Supplementary material for: Genome-wide prediction and functional analysis of WOX genes in blueberry
Source: BMC Genomics. 2024 May 2;25:434. doi: 10.1186/s12864-024-10356-5 (PMC11064388; doi:10.1186/s12864-024-10356-5)
Supplement: Supplementary file 2 — Supplementary Material 2 [file 12864_2024_10356_MOESM2_ESM.xlsx]

## Sheet: Sheet1
Table S2 Primers used for qRT-PCR.
VdWOX1	qVdWOX1-F	GGATGGTGGTCACGATCTC
	qVdWOX1-R	TGGTCCCCTACCAACTTCTG
VdWOX2	qVdWOX2-F	TTGGGCAGGCAAAGAATAAC
	qVdWOX2-R	TCTACTTGGTGTGGCCATGA
VdWOX3	qVdWOX3-F	TATAGGGGTGGAATGCGAAC
	qVdWOX3-R	CTCTCCATGTCCCTTGGTGT
VdWOX4	qVdWOX4-F	TCCTCCAACAAACCACAAC
	qVdWOX4-R	TTGCGAATACAGAACCACCA
VdWOX5	qVdWOX5-F	CGGAAAGTGGTCCAAGAAA
	qVdWOX5-R	CCGAGTTGTGTGGTGATTTG
VdWOX6	qVdWOX6-F	GCTGAATCAGAAGCGGAAAC
	qVdWOX6-R	CCTACCAGGCTTTGAACTGC
VdWOX7	qVdWOX7-F	TCAGGGACTGCACCATATCA
	qVdWOX7-R	CATGCATTGGGAAGAGAGGT
VdWOX8	qVdWOX8-F	CTTCATCAAGCGGCAGTACA
	qVdWOX8-R	TTCCTAAAGCTTCGGGTGTG
VdWOX9	qVdWOX9-F	TCAGGACCCCTAGCACTGAT
	qVdWOX9-R	GCTGGTGATCAGCAACTGAA
VdWOX10	qVdWOX10-F	TACTGTACAACCCGCAGCAG
	qVdWOX10-R	GTCAACCACCTCGCATCTTT
VdWOX11	qVdWOX11-F	ATCCTCCCCACTACCCAAAG
	qVdWOX11-R	ACGGCAGAGGTTGAAACAAG
VdWOX12	qVdWOX12-F	GATGCTGCAAACTGCGAATA
	qVdWOX12-R	AGCTCGAGGGATCAGCAGTA
VdTub2 (Vda09G008900.1)	qVdTub2-F	GTGCAGGAAAGCACGTACCA
	qVdTub2-R	GTTGCTCTGGGTGGAAGAGC
