# Supplementary material for: Genome-wide prediction and functional analysis of WOX genes in blueberry
Source: BMC Genomics. 2024 May 2;25:434. doi: 10.1186/s12864-024-10356-5 (PMC11064388; doi:10.1186/s12864-024-10356-5)
Supplement: Supplementary file 3 — Supplementary Material 3 [file 12864_2024_10356_MOESM3_ESM.xlsx]

## Sheet: Sheet1
Table S3 Expression levels of members of the VdWOXs genes family
	R	S	L	Fl	YF	MF
VdTub2	25.0667	24.4884	25.6706	24.3053	25.1607	26.1253
	25.1349	24.5408	25.7367	24.3559	25.1795	26.2488
	25.1368	24.7487	25.7505	24.4036	25.2224	26.2707
VdWOX1	29.3003	33.377	36.1854	36.5187	34.1527	30.1835
	29.4598	33.8911	36.2272	36.9211	35.051	30.3411
	29.6825	34.8159	36.9806	37.0237	35.0788	30.5814
VdWOX2	33.4664	30.5283	26.6976	31.7843	32.1667	33.1915
	33.5522	30.7816	26.8187	32.4501	32.2655	33.7246
	33.5657	30.9806	26.9638	33.2825	32.4774	33.769
VdWOX3	28.2278	23.4538	27.2915	28.1848	29.3032	29.036
	28.2478	23.469	27.5813	28.2232	29.4535	29.1299
	28.3908	23.5086	27.6447	28.2631	29.751	29.3574
VdWOX4	35.778	33.9584	35.3499	33.2247	34.6601	36.4523
	35.9029	34.1042	35.3843	33.2288	34.8122	36.5656
	35.9785	34.1542	35.7149	33.2935	34.7343	36.6565
VdWOX5	29.5016	25.1192	28.7094	33.0951	34.0081	34.7148
	29.612	25.1227	28.733	33.1456	34.1597	34.7185
	29.6812	25.2844	28.9314	33.7517	34.6367	35.3547
VdWOX6	25.6485	24.4184	25.4708	25.3015	25.4681	25.7572
	25.7026	24.4568	25.5189	25.3248	25.4732	25.7602
	25.7348	24.4987	25.5518	25.3839	25.5657	25.762
VdWOX7	35.127	32.9009	33.9942	34.7375	33.8239	34.8462
	35.5243	33.1764	34.183	34.88	33.9434	35.0289
	35.7124	33.1416	34.0063	35.4595	34.1577	35.0378
VdWOX8	33.7348	34.3223	32.6498	32.2674	32.3418	32.1107
	34.0534	34.0769	33.0806	32.4859	32.5439	32.1528
	34.9295	34.8797	33.2193	32.8899	33.1419	32.3199
VdWOX9	32.5376	36.0654	35.5018	35.3219	36.0763	37.3496
	32.761	36.1765	35.8456	35.767	36.3297	37.809
	32.8141	36.2109	35.8887	35.833	36.421	37.8791
VdWOX10	30.1952	29.2136	27.0552	30.5225	35.68	37.503
	30.3895	29.3145	27.1255	30.9062	35.7073	38.0369
	30.8226	29.3275	27.1411	30.91	36.0606	38.2222
VdWOX11	33.6773	30.822	36.4725	34.3696	34.7208	37.4962
	33.8226	31.0611	37.3347	34.6863	35.5424	37.5243
	33.8548	31.3736	37.9972	36.4636	36.606	37.5635
VdWOX12	33.0153	31.3201	34.9079	32.0453	34.2567	32.5768
	33.6982	31.603	34.9264	32.2026	34.3074	32.6423
	33.5891	31.7514	34.9445	32.2588	34.6671	32.9815
