# Supplementary material for: Genome-wide prediction and functional analysis of WOX genes in blueberry
Source: BMC Genomics. 2024 May 2;25:434. doi: 10.1186/s12864-024-10356-5 (PMC11064388; doi:10.1186/s12864-024-10356-5)
Supplement: Supplementary file 4 — Supplementary Material 4 [file 12864_2024_10356_MOESM4_ESM.xlsx]

## Sheet: Sheet1
Table S4 Expression levels of VdWOXs genes family members under salt stress
	0 d	1 d	3 d	5 d	7 d	9 d
VdTub2	27.3367	27.0722	28.6396	27.1766	29.4477	29.7473
	27.3899	27.1082	28.6438	27.2481	29.4685	29.7787
	27.5011	27.1561	28.665	27.2575	29.4898	29.7952
VdWOX1	33.2282	31.1718	33.1419	34.5943	33.0616	32.3611
	33.5641	31.4035	33.7024	34.881	33.0803	32.3982
	33.6843	31.4585	33.7711	34.9679	33.3185	32.6599
VdWOX2	31.7318	34.0254	34.3728	35.9869	35.2176	32.9274
	31.9729	34.8423	34.0757	35.2389	35.2867	33.1148
	32.6912	34.9179	34.4379	35.2713	35.3829	33.2818
VdWOX3	26.6157	26.6269	28.7978	27.5625	27.918	26.0605
	26.6973	26.6702	29.0697	27.6387	27.9389	26.0725
	26.7556	26.8309	29.3004	27.6982	28.0165	26.0791
VdWOX4	36.3594	36.0384	35.2759	35.3699	35.0047	36.1346
	36.8804	36.1621	35.5767	35.5011	35.1441	36.152
	36.959	36.2098	35.665	35.6342	35.191	36.557
VdWOX5	30.6314	33.0405	33.0155	33.0022	33.56	33.1939
	30.7661	33.0957	33.2459	33.2165	33.7055	33.2267
	31.0331	33.5253	33.4422	34.6096	33.7934	33.5377
VdWOX6	25.5044	25.8217	28.0046	27.1736	27.001	25.3722
	25.6437	26.0238	28.0076	27.2067	27.0312	25.5141
	25.6579	26.1575	28.0382	27.2926	27.1263	25.6886
VdWOX7	35.6727	36.0588	36.0827	36.4649	35.961	36.6114
	36.1501	36.1593	36.1763	36.5066	36.0748	36.7783
	36.5993	36.6021	36.2391	36.5066	36.2343	36.893
VdWOX8	31.0325	33.46	33.8912	35.2778	32.35	34.0879
	31.2108	33.158	34.2358	35.377	32.5257	34.186
	31.3636	33.2229	34.2488	35.6103	32.448	34.3253
VdWOX9	34.1753	35.4304	34.1494	34.172	34.5609	35.7559
	34.5819	35.7398	34.1694	34.1914	34.689	35.8042
	34.9129	35.9989	34.3975	34.2442	34.7398	35.964
VdWOX10	30.2223	32.3755	33.0851	33.0659	34.0189	31.3494
	30.3226	32.5393	33.7575	33.1608	34.125	31.4424
	30.6354	32.5485	33.787	33.6605	34.9361	31.4889
VdWOX11	34.1944	33.1828	32.1429	31.3985	31.6651	31.2041
	34.289	33.1895	32.1542	31.8846	31.7444	31.3289
	34.6005	33.2663	32.2203	31.9801	31.8248	31.5004
VdWOX12	32.1495	33.2925	33.2447	34.1046	35.1406	36.6497
	32.4027	33.776	33.3725	34.5778	35.2717	36.6798
	32.5731	33.7912	33.4375	34.7631	35.6512	36.7402
