# Supplementary material for: Genome-wide prediction and functional analysis of WOX genes in blueberry
Source: BMC Genomics. 2024 May 2;25:434. doi: 10.1186/s12864-024-10356-5 (PMC11064388; doi:10.1186/s12864-024-10356-5)
Supplement: Supplementary file 5 — Supplementary Material 5 [file 12864_2024_10356_MOESM5_ESM.xlsx]

## Sheet: Sheet1
Table S5 Expression levels of VdWOXs genes family members under drought stress
	1d	3 d	6 d	9 d	12d	15 d
VdTub2	25.0031	24.7634	25.2133	24.7387	25.6491	25.4492
	25.0034	24.7852	25.2514	24.7583	25.6558	25.5114
	25.0423	24.9978	25.3834	24.8346	25.7436	25.512
VdWOX1	34.5832	33.5688	34.7344	34.8319	36.0947	36.016
	34.7941	33.6789	34.7901	35.6895	36.2309	36.6176
	34.8983	33.9524	34.9715	35.7771	36.5593	36.9818
VdWOX2	32.6051	33.7474	34.5074	34.6512	32.7837	31.6206
	32.7287	33.8112	34.7654	34.9732	32.8095	31.8488
	32.968	33.8907	34.9515	34.9915	32.8651	31.9779
VdWOX3	26.6724	26.7361	27.8077	26.8688	28.1083	27.1642
	26.7573	26.8109	27.8201	27.0394	28.203	27.2336
	26.3602	26.9039	28.0991	27.1751	28.5123	27.2598
VdWOX4	38.3659	36.1451	36.244	36.568	36.4658	35.968
	38.6126	36.6275	36.1391	36.9401	36.6286	36.2338
	39.2907	36.989	36.285	37.7465	36.7436	36.4939
VdWOX5	30.1542	29.6473	32.528	31.9471	31.7845	32.5061
	30.4118	29.7123	32.6046	32.3193	31.8915	32.8797
	30.526	30.087	32.6268	32.3474	32.1875	33.5034
VdWOX6	25.6059	25.1573	26.8973	26.3133	26.7578	26.5662
	25.6525	25.1804	26.9029	26.3316	26.7994	26.585
	25.6201	25.198	27.0736	26.3672	26.8454	26.7953
VdWOX7	33.0094	35.3986	34.2812	35.3582	34.5613	36.5494
	33.1658	35.556	34.4893	35.4788	34.6962	36.6786
	33.2776	35.8982	34.6055	35.887	34.7854	36.7007
VdWOX8	33.976	32.9265	33.9643	33.8676	33.2265	32.4129
	34.1357	33.1835	34.4616	34.0724	33.2995	32.6205
	34.792	33.4803	34.6076	34.2621	33.5294	32.7383
VdWOX9	34.2085	35.7042	35.5052	35.4181	36.547	37.1519
	34.2438	35.7125	35.5702	36.2163	36.5921	37.3465
	34.2911	35.9381	35.5861	36.3147	36.8926	37.5659
VdWOX10	33.3102	33.2036	34.9023	33.3884	30.4824	31.2857
	33.4108	33.4033	35.9674	33.6564	30.755	31.6347
	34.3882	33.9309	37.8641	34.7598	30.8244	32.1829
VdWOX11	35.2085	34.3589	38.5052	35.3147	34.5393	34.1721
	35.2438	34.7125	38.5702	35.4181	34.547	34.3967
	35.2911	34.8129	38.8003	35.5148	34.5921	34.5114
VdWOX12	37.7265	36.0401	36.6877	36.7526	37.5136	36.722
	37.7652	36.0809	36.7562	36.9315	37.5641	36.902
	37.8219	36.1756	36.7915	36.9765	37.5807	36.9413
